# Supplementary material for: Enterovirus 71 Represses Interleukin Enhancer-Binding Factor 2 Production and Nucleus Translocation to Antagonize ILF2 Antiviral Effects
Source: Viruses. 2019 Dec 23;12(1):22. doi: 10.3390/v12010022 (PMC7019514; doi:10.3390/v12010022)
Supplement: Supplementary file 1 [file viruses-12-00022-s001.zip]

Archive with 1 entries (1 files):
- viruses-634444-SI.xls
